# Supplementary material for: Integrating health technology assessment and the right to health: a qualitative content analysis of procedural values in South African judicial decisions
Source: Health Policy Plan. 2021 Nov 12;37(5):644–54. doi: 10.1093/heapol/czab132 (PMC9113169; doi:10.1093/heapol/czab132)
Supplement: czab132_Supp [file czab132_supp.zip]

Archive with 1 entries (1 files):
- cross-ref approach.docx
